# Supplementary material for: Progressive Metabolic Abnormalities Associated with the Development of Neonatal Bronchopulmonary Dysplasia
Source: Nutrients. 2022 Aug 28;14(17):3547. doi: 10.3390/nu14173547 (PMC9459725; doi:10.3390/nu14173547)
Supplement: Supplementary file 1 [file nutrients-14-03547-s001.zip]

Archive with 1 entries (1 files):
- nutrients-1871823-supplementary.pdf
